# Supplementary material for: Phylogenetic and geographical analysis of a retrovirus during the early stages of endogenous adaptation and exogenous spread in a new host
Source: Mol Ecol. 2020 Dec 30;30(11):2626–40. doi: 10.1111/mec.15735 (PMC8246579; doi:10.1111/mec.15735)
Supplement: Supplementary file 2 — Tables S1‐S2 [file MEC-30-2626-s002.xlsx]

## Sheet: SuppTable1
Supplementary Table 1. KoRV OTU frequency table for each koala
OTU_name	Defective	Blast match	%ID	length	KoRV_subtype	Total reads	VIC_KD306	VIC_KD309	VIC_KD310	VIC_KD311	VIC_KD312	VIC_KD003	VIC_KD004	VIC_KD026	VIC_KD051	VIC_KD052	VIC_KD057	VIC_KD062	VIC_KD086	VIC_KD096	VIC_KD100	VIC_KD137	VIC_KD156	VIC_KD161	VIC_KD294	VIC_KD300	VIC_KD301	VIC_KD302	VIC_KD305	VIC_KD314	VIC_KD319	VIC_KD320	VIC_KD321	VIC_KD322	VIC_KD006	VIC_KD008	VIC_KD013	VIC_KD018	VIC_KD021	VIC_KD029	VIC_KD037	VIC_KD044	VIC_KD097	VIC_KD109	VIC_KD124	VIC_KD134	VIC_KD186	VIC_KD247	SENSW_KD318
A3001		A_KoRV_AF151794.2_Hanger_2000	100	485	A	23529208	459	84516	85930	252	55901	538332	340443	38127	1193	234834	217096	925	222040	120135	270418	961	392642	375354	112683	102381	21339	147706	8626	580	85965	289	310	19637	13641	115764	46735	196368	385373	200575	78481	87645	148096	977	161787	205576	1865	482	198543
A3002	Yes	A_KoRV_AF151794.2_Hanger_2000	99.589	487	A	2651161	129	8294	6929	72	4374	63008	31494	4953	233	20845	22095	162	25771	11422	24803	193	49673	38833	14448	8089	941	11365	1325	136	7536	81	87	1630	1412	15852	6574	25634	41383	27282	7537	11278	14030	255	16291	21161	366	139	24456
A3003		A_KoRV_AF151794.2_Hanger_2000	96.888	482	A	2544631	106	52121	55175	26	29692	1198	175028	54326	271	122522	92811	150	379	48131	128984	49	593	156157	90116	62670	246	98882	6113	66	51918	20	26	12994	6549	185066	79505	570	599	363124	43437	134585	63319	160	111399	150392	287	39	30585
A3004		A40_KoRV_KX587971.1_Chappell_2017	94.737	475	A	11364	0	0	0	0	0	0	0	0	0	0	0	0	0	0	0	0	0	0	0	0	0	0	0	0	0	0	0	0	0	0	0	0	0	0	0	0	0	0	0	0	0	0	0
A3006		A9_KoRV_KX587959.1_Chappell_2017	97.113	485	A	8817	1	180	193	0	149	4	328	58	1	537	495	0	2	247	687	0	3	1082	1886	279	29	401	13	1	214	0	0	63	19	130	62	1	1	243	171	93	317	1	321	294	0	0	20
A3007		A24_KoRV_KX587957.1_Chappell_2017	96.646	477	A	5540	0	0	0	0	0	2	0	0	0	0	1	0	0	0	0	0	0	0	0	0	0	0	0	0	0	0	0	0	0	0	0	0	1	0	0	0	1	0	0	0	0	0	0
A3008		A_KoRV_AF151794.2_Hanger_2000	96.082	485	A	5272	0	0	0	0	0	1	0	0	0	0	0	0	0	0	0	0	0	0	0	0	0	0	0	0	0	0	0	0	0	0	0	2	0	1	0	1	0	0	0	0	0	0	0
A3009		A_KoRV_AF151794.2_Hanger_2000	96.701	485	A	3017	0	0	0	0	0	1	0	0	0	0	2	0	0	0	1	0	0	1	1	0	0	0	0	0	0	0	0	0	1	0	0	0	0	0	0	0	0	0	0	0	0	0	0
A3011		A92_KoRV_KX587967.1_Chappell_2017	98.941	472	A	2608	0	0	0	0	2	0	0	0	0	0	0	0	0	0	0	0	2	0	0	0	2	0	0	1	1	0	0	0	0	0	0	0	2	0	0	0	0	0	0	0	0	0	0
A3012		A_KoRV_AF151794.2_Hanger_2000	96.907	485	A	2503	0	0	0	0	0	0	3	0	0	0	0	0	1	0	0	0	1	1	0	0	0	0	0	0	0	0	0	0	0	0	0	2	2	0	0	0	0	0	0	0	1	0	0
A3013		A26_KoRV_KX587970.1_Chappell_2017	97.479	476	A	1273	0	0	0	0	0	0	0	0	0	0	0	0	0	0	0	0	0	0	0	0	0	0	0	0	0	0	0	0	0	0	0	0	0	0	0	0	0	0	0	0	0	0	0
A3015		A4_KoRV_KX587995.1_Chappell_2017	97.32	485	A	1003	0	0	0	0	0	0	0	0	0	0	0	0	0	0	0	0	0	0	0	0	0	0	0	0	0	0	0	0	0	0	0	0	0	0	0	0	0	0	0	0	0	0	0
A3016		A40_KoRV_KX587971.1_Chappell_2017	96.632	475	A	861	0	6	1	0	0	0	6	5	0	8	4	0	0	69	14	0	0	2	3	1	0	2	0	0	1	0	0	0	2	5	4	0	0	13	0	12	8	0	3	2	0	0	2
A3017		A_KoRV_AF151794.2_Hanger_2000	97.119	486	A	766	0	0	0	0	0	1	0	0	0	0	0	0	0	0	0	0	0	0	0	0	0	0	0	0	0	0	0	0	0	0	0	1	2	0	0	0	0	0	0	0	0	0	0
A3018		A26_KoRV_KX587970.1_Chappell_2017	93.843	471	A	677	0	0	0	0	0	0	0	0	0	0	0	0	0	0	0	0	0	0	0	0	0	0	0	0	0	0	0	0	0	0	0	0	0	0	0	0	0	0	0	0	0	0	0
A3019		A_KoRV_AF151794.2_Hanger_2000	96.296	486	A	561	0	0	0	0	0	0	0	0	0	0	0	0	0	0	0	0	0	0	557	3	0	1	0	0	0	0	0	0	0	0	0	0	0	0	0	0	0	0	0	0	0	0	0
A3020		A1_KoRV_KX588039.1_Chappell_2017	96.907	485	A	549	0	0	0	0	0	0	0	0	0	0	0	0	0	0	0	0	0	0	0	0	0	0	0	0	0	0	0	1	0	0	0	0	0	0	0	0	0	0	0	0	0	0	0
A3022		A_KoRV_AF151794.2_Hanger_2000	96.701	485	A	443	0	0	0	0	0	2	0	0	0	0	0	0	0	0	0	0	2	0	1	0	0	0	0	0	0	0	0	0	0	0	0	0	2	0	0	0	0	0	0	0	0	0	0
A3023		A1259_KoRV_Quigley_2019	97.113	485	A	286	0	0	0	0	0	4	0	0	0	0	0	0	4	0	0	0	1	0	0	0	0	0	0	0	0	0	0	0	0	0	0	2	2	0	0	0	0	0	0	0	0	0	1
A3024		A37_KoRV_KX587956.1_Chappell_2017	97.899	476	A	286	0	0	0	0	0	0	0	0	0	0	0	0	0	0	0	0	0	0	0	0	0	0	0	0	0	0	0	0	0	0	0	0	0	0	0	0	0	0	0	0	0	0	0
A3027		A_KoRV_AF151794.2_Hanger_2000	96.701	485	A	152	0	0	0	0	0	0	0	0	0	0	0	0	0	0	0	0	0	0	0	0	0	0	0	0	0	0	0	0	0	0	0	0	0	0	0	0	0	0	0	0	0	0	2
A3028		A_KoRV_AF151794.2_Hanger_2000	96.495	485	A	137	0	0	0	0	0	0	0	0	0	0	0	0	0	0	0	0	0	0	0	0	0	0	0	0	0	0	0	0	0	0	0	0	0	0	0	0	0	0	0	0	0	0	0
B3005		A40_KoRV_KX587971.1_Chappell_2017	89.178	499	B	9899	0	0	0	0	0	0	0	0	0	0	0	0	0	0	0	0	0	0	0	0	0	0	0	0	0	0	0	0	0	0	0	0	0	0	0	0	0	0	0	0	0	0	0
B3010		A_KoRV_AF151794.2_Hanger_2000	89.628	511	B	2759	0	0	0	0	0	0	0	0	0	0	0	0	0	0	0	0	0	2	0	0	0	0	0	0	0	0	0	0	0	1	0	0	0	0	0	0	0	2	0	0	0	0	0
B3014		A_KoRV_AF151794.2_Hanger_2000	92.338	509	B	1048	0	0	0	0	0	0	0	0	0	0	0	0	0	0	0	0	0	0	0	0	0	0	0	0	0	0	0	0	0	0	0	0	0	0	0	0	0	0	0	0	0	0	0
B3021		A_KoRV_AF151794.2_Hanger_2000	90.373	509	B	458	0	0	0	0	0	0	0	0	0	0	0	0	0	0	0	0	0	0	0	0	0	0	0	0	0	0	0	0	0	0	0	0	0	0	0	0	0	1	0	0	0	0	0
B3025		A_KoRV_AF151794.2_Hanger_2000	91.765	510	B	255	0	0	0	0	0	0	0	0	0	0	0	0	0	0	0	0	0	0	0	0	0	0	0	0	0	0	0	0	0	0	0	0	0	0	0	0	0	0	0	0	0	0	0
B3029		B_KoRV_AB822553.1_Shojima_2013	97.119	486	B	12306	1	0	0	0	0	0	0	0	0	0	0	0	0	0	0	0	0	0	0	0	0	0	0	0	0	0	0	0	0	0	0	0	0	0	0	0	0	0	0	0	0	0	0
B3030		B1025_KoRV_Quigley_2019	99.605	506	B	10096	0	0	0	0	0	0	0	0	0	0	0	0	0	0	0	0	0	0	0	0	0	0	0	0	0	0	0	0	0	0	0	0	0	0	0	0	0	0	0	0	0	0	0
B3031		B21_KoRV_KX588031.1_Chappell_2017	97.628	506	B	5627	0	0	0	0	0	0	0	0	0	0	0	0	0	0	0	0	0	0	0	0	0	0	0	0	0	0	0	0	0	0	0	0	0	0	0	0	0	0	0	0	0	0	0
B3032		B25_KoRV_KX588047.1_Chappell_2017	96.177	497	B	3783	0	0	0	0	0	0	0	0	0	0	0	0	0	0	0	0	0	0	0	0	0	0	0	0	0	0	0	0	0	0	0	0	0	0	0	0	0	0	0	0	0	0	0
B3033		B1040_KoRV_Quigley_2019	95.8	500	B	3574	0	0	0	0	0	0	0	0	0	0	0	0	0	0	0	0	0	0	0	0	0	0	0	0	0	0	0	0	0	0	0	0	0	0	0	0	0	0	0	0	0	0	0
B3034		B21_KoRV_KX588031.1_Chappell_2017	98.024	506	B	1491	0	0	0	0	0	0	0	0	0	0	0	0	0	0	0	0	0	0	0	0	0	0	0	0	0	0	0	0	0	0	0	0	0	0	0	0	0	0	0	0	0	0	0
B3035		B_KoRV_AB822553.1_Shojima_2013	96.13	491	B	1323	0	0	0	0	0	0	0	0	0	0	0	0	0	0	0	0	0	0	0	0	0	0	0	0	0	0	0	0	0	0	0	0	0	0	0	0	0	0	0	0	0	0	0
B3036		B_KoRV_AB822553.1_Shojima_2013	96.13	491	B	1073	0	0	0	0	0	0	0	0	0	0	0	0	0	0	0	0	0	0	0	0	0	0	0	0	0	0	0	0	0	0	0	0	0	0	0	0	0	0	0	0	0	0	0
B3037		B21_KoRV_KX588031.1_Chappell_2017	89.941	507	B	652	0	0	0	0	0	0	0	0	0	0	0	0	0	0	0	0	0	0	0	0	0	0	0	0	0	0	0	0	0	0	0	0	0	0	0	0	0	0	0	0	0	0	0
B3038		B_KoRV_AB822553.1_Shojima_2013	95.112	491	B	422	0	0	0	0	0	0	0	0	0	0	0	0	0	0	0	0	0	0	0	0	0	0	0	0	0	0	0	0	0	0	0	0	0	0	0	0	0	0	0	0	0	0	0
B3039	Yes	B21_KoRV_KX588031.1_Chappell_2017	96.64	506	B	185	0	0	0	0	0	0	0	0	0	0	0	0	0	0	0	0	0	0	0	0	0	0	0	0	0	0	0	0	0	0	0	0	0	0	0	0	0	0	0	0	0	0	0
B3040		B13_KoRV_KX588008.1_Chappell_2017	85.462	509	B	145	0	0	0	0	0	0	0	0	0	0	0	0	0	0	0	0	0	0	0	0	0	0	0	0	0	0	0	0	0	0	0	0	0	0	0	0	0	0	0	0	0	0	0
B3041		B_KoRV_AB822553.1_Shojima_2013	93.018	487	B	117	0	0	0	0	0	0	0	0	0	0	0	0	0	0	0	0	0	0	0	0	0	0	0	0	0	0	0	0	0	0	0	0	0	0	0	0	0	0	0	0	0	0	0
B3042		B1_KoRV_KX587958.1_Chappell_2017	92.141	509	B	100	0	0	0	0	0	0	0	0	0	0	0	0	0	0	0	0	0	0	0	0	0	0	0	0	0	0	0	0	0	0	0	0	0	0	0	0	0	0	0	0	0	0	0
B3068		D1176_KoRV_Quigley_2019	86.301	511	B	4280	0	0	0	0	0	0	0	0	0	0	0	0	0	0	0	0	0	0	0	0	0	0	0	0	0	0	0	0	0	0	0	0	0	0	0	0	0	1	0	0	0	0	0
B3131		D1176_KoRV_Quigley_2019	84.54	511	B	169	0	0	0	0	0	0	0	0	0	0	0	0	0	0	0	0	0	0	0	0	0	0	0	0	0	0	0	0	0	0	0	0	0	0	0	0	0	0	0	0	0	0	0
D3026		A45_KoRV_KX587983.1_Chappell_2017	94.958	476	D	228	0	0	0	0	0	0	0	0	0	0	0	0	0	0	0	0	0	0	0	0	0	0	0	0	0	0	0	0	0	0	0	0	0	0	0	0	0	0	0	0	0	0	1
D3043		D23_KoRV_KX587996.1_Chappell_2017	92.089	493	D	23413	2	0	0	0	0	0	0	0	0	0	0	0	0	0	0	0	0	0	0	0	0	2	0	0	1	0	0	0	0	0	0	0	0	0	0	0	0	0	0	0	0	0	0
D3044		D13_KoRV_KX588042.1_Chappell_2017	92.445	503	D	19622	0	0	0	0	0	0	0	0	0	0	0	0	0	0	0	0	0	0	0	0	0	0	1	0	0	0	2	3	0	0	0	0	0	0	0	0	0	0	0	0	0	0	0
D3045		D_KoRV_AB828004.1_Shojima_2013	98.606	502	D	18551	0	1	0	0	0	0	0	0	0	0	0	0	0	0	0	0	0	0	0	0	0	0	0	0	0	0	0	0	0	0	0	0	0	0	0	0	0	0	0	0	0	0	0
D3046		D35_KoRV_KX588029.1_Chappell_2017	97.217	503	D	18038	0	0	0	0	0	1	0	0	0	0	0	0	0	0	0	0	0	0	0	0	2	0	0	0	0	0	0	0	0	0	0	0	0	0	0	0	0	0	0	1	0	0	0
D3047		D18_KoRV_KX587968.1_Chappell_2017	98.41	503	D	17064	0	0	0	0	0	0	0	0	0	0	0	0	0	0	0	0	0	0	0	0	0	0	0	0	0	0	0	0	0	0	0	0	0	0	0	0	0	0	0	0	0	0	0
D3048		D3_KoRV_KX588049.1_Chappell_2017	98.211	503	D	15927	0	0	0	0	0	0	0	0	0	0	0	0	0	0	0	0	0	0	0	0	0	0	0	0	0	0	0	0	0	0	0	0	0	0	0	0	0	0	0	0	0	0	0
D3049		D18_KoRV_KX587968.1_Chappell_2017	96.23	504	D	12882	0	0	0	0	0	0	0	0	0	0	0	0	0	0	0	0	0	0	0	0	0	0	0	0	0	0	0	0	0	0	0	0	0	0	0	0	0	0	0	0	0	0	0
D3050		D36_KoRV_KX587960.1_Chappell_2017	92.048	503	D	10160	0	0	0	0	0	0	0	0	0	0	0	0	0	0	0	0	0	0	0	0	0	0	1	0	0	0	0	1	0	0	0	0	0	0	0	0	0	0	0	0	0	0	0
D3051		D36_KoRV_KX587960.1_Chappell_2017	93.837	503	D	10148	0	0	0	1	0	0	0	0	0	0	0	0	0	0	0	0	0	0	0	0	0	0	6	2	1	0	0	0	0	0	0	0	0	0	0	0	0	0	0	0	0	0	10121
D3052		D8_KoRV_KX587972.1_Chappell_2017	91.363	521	D	8414	0	0	0	0	0	0	0	0	0	0	0	0	0	0	0	0	0	0	0	0	0	0	0	0	0	0	0	0	0	0	0	0	0	0	0	0	0	0	0	0	0	0	0
D3053		D23_KoRV_KX587996.1_Chappell_2017	94.939	494	D	8269	0	0	0	0	0	0	0	0	0	0	0	0	0	0	0	0	0	0	0	0	0	0	0	0	0	0	0	0	0	0	0	0	0	0	0	0	0	0	0	0	0	0	0
D3054		D18_KoRV_KX587968.1_Chappell_2017	97.619	504	D	7640	0	0	0	0	0	0	0	0	0	0	0	0	0	0	0	0	0	0	0	0	0	0	0	0	0	0	0	0	0	0	0	0	0	0	0	0	0	0	0	0	0	0	0
D3055		D1412_KoRV_Quigley_2019	94.831	503	D	7507	0	0	0	0	0	0	0	0	0	0	0	0	0	0	0	0	0	0	0	0	0	0	0	0	0	0	0	0	0	0	0	0	0	0	0	0	0	0	0	0	0	0	0
D3056		D6_KoRV_KX587962.1_Chappell_2017	98.606	502	D	6840	1	0	0	0	0	0	0	0	0	0	0	0	0	0	0	0	0	0	0	0	0	0	0	0	0	0	0	0	0	0	0	0	0	0	0	0	0	0	0	0	0	0	0
D3057		D35_KoRV_KX588029.1_Chappell_2017	93.241	503	D	6731	0	0	0	0	1	0	0	0	0	0	0	0	0	0	0	0	0	0	0	0	0	0	0	0	0	0	0	0	0	0	0	0	0	0	0	0	0	0	0	0	0	0	0
D3058		D36_KoRV_KX587960.1_Chappell_2017	95.04	504	D	6670	0	0	0	0	0	0	0	0	0	0	0	0	0	0	0	0	0	0	0	0	0	0	0	0	0	0	0	0	0	0	0	0	0	0	0	0	0	0	0	0	0	0	0
D3059		D1412_KoRV_Quigley_2019	98.608	503	D	6016	0	0	0	0	0	0	0	0	0	0	0	0	0	0	0	0	0	0	0	0	0	0	0	0	0	0	0	0	0	0	0	0	0	0	0	0	0	0	0	0	0	0	0
D3060		D1290_KoRV_Quigley_2019	98.583	494	D	5974	0	0	0	0	0	0	0	0	0	0	0	0	0	0	0	0	0	0	0	0	0	0	0	0	0	0	0	0	0	0	0	0	0	0	0	0	0	0	0	0	0	0	0
D3061		D36_KoRV_KX587960.1_Chappell_2017	95.05	505	D	5757	0	0	0	0	0	0	0	0	0	0	0	0	0	0	0	0	0	0	0	0	0	0	0	0	0	0	0	0	0	0	0	0	0	0	0	0	0	0	0	0	0	0	0
D3062		D36_KoRV_KX587960.1_Chappell_2017	96.819	503	D	5342	0	0	0	0	0	0	0	0	0	0	0	0	0	0	0	0	0	0	0	0	0	0	0	0	0	0	0	0	0	0	0	0	0	0	0	0	0	0	0	0	0	0	0
D3063		D35_KoRV_KX588029.1_Chappell_2017	90.656	503	D	4901	0	0	0	0	0	0	0	0	0	0	0	0	0	0	0	0	0	0	0	0	0	0	0	0	0	0	0	0	0	0	0	0	0	0	0	0	1	0	0	0	1	1	0
D3064		D4_KoRV_KX587950.1_Chappell_2017	98.012	503	D	4758	0	0	0	0	0	0	0	0	0	0	0	0	0	0	0	0	0	0	0	0	0	0	0	0	0	0	0	0	0	0	0	0	0	0	0	0	0	0	0	0	0	0	0
D3065		D36_KoRV_KX587960.1_Chappell_2017	90.385	520	D	4545	0	0	0	0	0	0	0	0	0	0	0	0	0	0	0	0	0	0	0	0	0	0	0	0	0	0	0	0	0	0	0	0	0	0	0	0	0	0	0	0	0	0	0
D3066		D14_KoRV_KX588057.1_Chappell_2017	96.8	500	D	4430	0	0	0	0	0	0	0	0	0	0	0	0	0	0	0	0	0	0	0	0	0	0	0	0	0	0	0	0	0	0	0	0	0	0	0	0	0	0	0	0	0	0	0
D3067		D25_KoRV_KX587993.1_Chappell_2017	98.4	500	D	4296	0	0	0	0	0	0	0	0	0	0	0	0	0	0	0	0	0	0	0	0	0	0	0	0	1	0	0	0	0	0	0	0	0	0	0	0	0	0	0	0	0	0	0
D3069		D8_KoRV_KX587972.1_Chappell_2017	96.62	503	D	4068	0	0	0	0	0	0	0	0	0	0	0	0	0	0	0	0	0	0	0	0	0	0	0	0	0	0	0	0	0	0	0	0	0	0	0	0	0	0	0	0	0	0	0
D3070		D22_KoRV_KX587991.1_Chappell_2017	96.356	494	D	3949	0	0	0	0	0	0	0	0	0	0	0	0	0	0	0	0	0	0	0	0	0	0	0	0	0	0	0	0	0	0	0	0	0	0	0	0	0	0	0	0	0	0	0
D3071		D1129_KoRV_Quigley_2019	99.801	503	D	3851	0	0	0	0	0	0	0	0	0	0	0	0	0	0	0	0	0	0	0	0	0	0	0	0	0	0	0	0	0	0	0	0	0	0	0	0	0	0	0	0	0	0	0
D3072		D23_KoRV_KX587996.1_Chappell_2017	92.105	494	D	3570	0	0	0	0	0	0	0	0	0	0	0	0	0	0	0	0	0	0	0	0	0	0	0	0	0	0	0	0	0	0	0	0	0	0	0	0	0	0	0	0	0	0	0
D3073		D36_KoRV_KX587960.1_Chappell_2017	94.235	503	D	3426	0	0	1	1	0	0	0	0	0	0	0	0	0	0	0	0	0	0	3420	1	0	0	0	0	0	0	0	0	0	0	0	0	0	0	0	0	0	0	0	0	0	0	0
D3074		D35_KoRV_KX588029.1_Chappell_2017	96.819	503	D	3049	0	0	0	0	0	0	0	0	0	0	0	0	0	0	0	0	0	0	0	0	0	0	0	0	0	0	0	0	0	0	0	0	0	0	0	0	0	0	0	0	0	0	0
D3076		D35_KoRV_KX588029.1_Chappell_2017	95.427	503	D	2706	0	0	0	0	0	0	0	0	0	0	0	0	0	0	0	0	0	0	0	0	0	0	0	0	0	0	0	0	0	0	0	0	0	0	0	0	0	0	0	0	0	0	0
D3077	Yes	D36_KoRV_KX587960.1_Chappell_2017	96.421	503	D	2594	0	0	0	0	0	0	0	0	0	0	0	0	0	0	0	0	0	0	0	0	0	0	0	0	0	0	0	0	0	0	0	0	0	0	0	0	0	0	0	0	0	0	0
D3078		D36_KoRV_KX587960.1_Chappell_2017	95.825	503	D	2458	0	0	0	0	0	0	0	0	0	0	0	0	0	0	0	0	0	0	0	0	0	0	0	0	0	0	0	0	0	0	0	0	0	0	0	0	0	0	0	0	0	0	0
D3079		D1412_KoRV_Quigley_2019	99.404	503	D	2416	0	0	0	0	0	0	0	0	0	0	0	0	0	0	0	0	0	0	0	0	0	0	0	0	0	0	0	0	0	0	0	0	0	0	0	0	0	0	0	0	0	0	0
D3080		D13_KoRV_KX588042.1_Chappell_2017	91.849	503	D	2390	0	0	0	0	0	0	0	0	0	0	0	0	0	0	0	0	0	0	0	0	0	0	0	0	0	0	0	0	0	0	0	0	0	0	0	0	0	0	0	0	0	0	0
D3081		D36_KoRV_KX587960.1_Chappell_2017	92.1	519	D	2298	0	0	0	0	0	0	0	0	0	0	0	0	0	0	0	0	0	0	0	0	0	0	0	0	0	0	0	0	0	0	0	0	0	0	0	0	0	0	0	0	0	0	0
D3082		D36_KoRV_KX587960.1_Chappell_2017	93.241	503	D	2261	0	0	0	0	0	0	0	0	0	0	0	0	0	0	0	0	0	0	0	0	0	0	0	0	0	0	0	0	0	0	0	0	0	0	0	0	0	0	0	0	1	0	0
D3083		D1_KoRV_KX588056.1_Chappell_2017	90.873	504	D	2260	0	0	0	0	0	0	0	0	0	0	0	0	0	0	0	0	0	0	0	0	0	0	0	0	0	0	0	0	0	0	0	0	0	0	0	0	0	0	0	0	0	0	0
D3084		D33_KoRV_KX588005.1_Chappell_2017	91.17	487	D	2117	0	0	0	0	0	0	0	0	0	0	0	0	0	0	0	0	0	0	0	0	0	0	0	0	1	0	0	0	0	0	0	0	0	0	0	0	0	0	0	0	0	0	2
D3085		D8_KoRV_KX587972.1_Chappell_2017	96.223	503	D	2035	0	0	0	0	0	0	0	0	0	0	0	0	0	0	0	0	0	0	0	0	0	0	0	0	0	0	0	0	0	0	0	0	0	0	0	0	0	0	0	0	0	0	0
D3086		D36_KoRV_KX587960.1_Chappell_2017	93.254	504	D	1986	0	0	0	0	0	0	0	0	0	1	0	0	0	0	0	0	0	0	0	0	0	0	0	0	0	0	0	0	0	0	0	0	0	0	0	0	0	0	1	0	0	0	0
D3087		D8_KoRV_KX587972.1_Chappell_2017	97.217	503	D	1920	0	0	0	0	0	0	0	0	0	0	0	0	0	0	0	0	0	0	0	0	0	0	0	0	0	0	0	0	0	0	0	0	0	0	0	0	0	0	0	0	0	0	0
D3088		D1_KoRV_KX588056.1_Chappell_2017	96.819	503	D	1917	0	0	0	0	0	0	0	0	0	0	0	0	0	0	0	0	0	0	0	0	0	0	0	0	0	0	0	0	0	0	0	0	0	0	0	0	0	0	0	0	0	0	0
D3089		D35_KoRV_KX588029.1_Chappell_2017	92.644	503	D	1849	0	0	0	0	0	0	0	0	0	0	0	0	0	0	0	0	0	0	0	0	0	0	0	0	0	0	0	0	0	0	0	0	0	0	0	0	0	0	0	0	0	0	0
D3090		D8_KoRV_KX587972.1_Chappell_2017	90.138	507	D	1689	0	0	0	0	0	0	0	0	0	0	0	0	0	0	1	0	0	0	0	0	0	0	0	0	0	0	0	0	0	0	0	0	0	0	0	0	0	0	0	0	0	0	0
D3091		D36_KoRV_KX587960.1_Chappell_2017	94.036	503	D	1578	0	0	0	1	0	0	0	0	0	0	0	0	0	0	0	0	0	0	0	0	1	0	0	1	1	0	1	0	0	0	0	0	0	0	0	0	0	0	0	0	0	0	0
D3092		D8_KoRV_KX587972.1_Chappell_2017	97.217	503	D	1453	0	0	0	0	0	0	0	0	0	0	0	0	0	0	0	0	0	0	0	0	0	0	0	0	0	0	0	0	0	0	0	0	0	0	0	0	0	0	0	0	0	0	0
D3093	Yes	D36_KoRV_KX587960.1_Chappell_2017	94.653	505	D	1426	0	0	0	0	0	0	0	0	0	0	0	0	0	0	0	0	0	0	0	0	0	0	0	0	0	0	0	0	0	0	0	0	0	0	0	0	0	0	0	0	0	0	0
D3094	Yes	D1290_KoRV_Quigley_2019	96.97	495	D	1194	0	0	0	0	0	0	0	0	0	0	0	0	0	0	0	0	0	0	0	0	0	0	0	0	0	0	0	0	0	0	0	0	0	0	0	0	0	0	0	0	0	0	0
D3095		D8_KoRV_KX587972.1_Chappell_2017	93.491	507	D	1175	0	0	0	0	0	0	0	0	0	0	0	0	0	0	0	0	0	0	0	0	0	0	0	0	0	0	0	0	0	0	0	0	0	0	0	0	0	0	0	0	0	0	0
D3096		D24_KoRV_KX587978.1_Chappell_2017	96.819	503	D	1152	0	0	0	0	0	0	0	0	0	0	0	0	0	0	0	0	0	0	0	0	0	0	0	0	0	0	0	0	0	0	0	0	0	0	0	0	0	0	0	0	0	0	0
D3097		D36_KoRV_KX587960.1_Chappell_2017	95.05	505	D	1109	0	0	0	0	0	0	0	0	0	0	0	0	0	0	0	0	0	0	0	0	0	0	0	0	0	0	0	0	0	0	0	0	0	0	0	0	0	0	0	0	0	0	1
D3098		D1373_KoRV_Quigley_2019	98.608	503	D	1091	0	0	0	0	0	0	0	0	0	0	0	0	0	0	0	0	0	0	0	0	0	0	0	0	0	0	0	0	0	0	0	0	0	0	0	0	0	0	0	0	0	0	0
D3099		D36_KoRV_KX587960.1_Chappell_2017	96.223	503	D	1071	0	0	0	0	0	0	0	0	0	0	0	0	0	0	0	0	0	0	0	0	0	0	0	0	0	0	0	0	0	0	0	0	0	0	0	0	0	0	0	0	0	0	0
D3100		D36_KoRV_KX587960.1_Chappell_2017	95.229	503	D	993	0	0	0	0	0	0	0	0	0	0	0	0	0	0	0	0	0	0	0	0	0	0	0	0	0	0	0	0	0	0	0	0	0	0	0	0	0	0	0	0	0	0	0
D3101		D36_KoRV_KX587960.1_Chappell_2017	94.433	503	D	982	0	0	0	0	0	0	0	0	0	0	0	0	0	0	0	0	0	0	0	0	0	0	0	0	0	0	1	0	0	0	0	0	0	0	0	0	0	0	0	0	0	0	0
D3102		D36_KoRV_KX587960.1_Chappell_2017	94.378	498	D	882	0	0	0	0	0	0	0	0	0	0	0	0	0	0	0	0	0	0	0	0	0	0	0	0	0	0	0	0	0	0	0	0	0	0	0	0	0	0	0	0	0	0	0
D3103		D36_KoRV_KX587960.1_Chappell_2017	92.644	503	D	830	0	0	1	1	0	0	0	0	0	0	0	0	0	0	0	0	0	0	826	2	0	0	0	0	0	0	0	0	0	0	0	0	0	0	0	0	0	0	0	0	0	0	0
D3104		D36_KoRV_KX587960.1_Chappell_2017	95.427	503	D	775	0	0	0	0	0	0	0	0	0	0	0	0	0	0	0	0	0	0	0	0	0	0	0	1	0	0	0	0	0	0	0	0	0	0	0	0	0	0	0	0	0	0	774
D3105	Yes	D1412_KoRV_Quigley_2019	96.024	503	D	749	0	0	0	0	0	0	0	0	0	0	0	0	0	0	0	0	0	0	0	0	0	0	0	0	0	0	0	0	0	0	0	0	0	0	0	0	0	0	0	0	0	0	0
D3106		D8_KoRV_KX587972.1_Chappell_2017	96.421	503	D	637	0	0	0	0	0	0	0	0	0	0	0	0	0	0	0	0	0	0	637	0	0	0	0	0	0	0	0	0	0	0	0	0	0	0	0	0	0	0	0	0	0	0	0
D3107		D15_KoRV_KX588043.1_Chappell_2017	98.211	503	D	611	0	0	0	0	0	0	0	0	0	0	0	0	0	0	0	0	0	0	0	0	0	0	0	0	0	0	0	0	0	0	0	0	0	0	0	0	0	0	0	0	0	0	0
D3108		D8_KoRV_KX587972.1_Chappell_2017	97.614	503	D	535	0	0	0	0	0	0	0	0	0	0	0	0	0	0	0	0	0	0	0	0	0	0	0	0	0	0	0	0	0	0	0	0	0	0	0	0	0	0	0	0	0	0	0
D3109		D36_KoRV_KX587960.1_Chappell_2017	97.018	503	D	487	0	0	0	0	0	0	0	0	0	0	0	0	0	0	0	0	0	0	0	0	0	0	0	0	0	0	0	0	0	0	0	0	0	0	0	0	0	0	0	0	0	0	0
D3110		D8_KoRV_KX587972.1_Chappell_2017	92.063	504	D	470	0	0	0	0	0	0	0	0	0	0	0	0	0	0	0	0	0	0	0	0	0	0	0	0	0	0	0	0	0	0	0	0	0	0	0	0	0	0	0	0	0	0	0
D3111		D35_KoRV_KX588029.1_Chappell_2017	94.083	507	D	418	0	0	0	0	0	0	0	0	0	0	0	0	0	0	0	0	0	0	0	0	0	0	0	0	0	0	0	0	0	0	0	0	0	0	0	0	0	0	0	0	0	0	0
D3112		D36_KoRV_KX587960.1_Chappell_2017	95.229	503	D	386	0	0	0	0	0	0	0	0	0	0	0	0	0	0	0	0	0	0	0	0	0	0	0	0	0	0	0	0	0	0	0	0	0	0	0	0	0	0	0	0	0	0	0
D3113		D8_KoRV_KX587972.1_Chappell_2017	95.427	503	D	384	0	0	0	0	0	0	0	0	0	0	0	0	0	0	0	0	0	0	0	0	0	0	0	0	0	0	0	0	0	0	0	0	0	0	0	0	0	0	0	0	0	0	0
D3114		D23_KoRV_KX587996.1_Chappell_2017	93.103	493	D	365	0	0	0	0	0	0	0	0	0	0	0	0	0	0	0	0	0	0	0	0	0	0	0	0	0	0	0	0	0	0	0	0	0	0	0	0	0	0	0	0	0	0	0
D3115		D36_KoRV_KX587960.1_Chappell_2017	96.421	503	D	346	0	0	0	0	0	0	0	0	0	0	0	0	0	0	0	0	0	0	0	0	0	0	0	0	0	0	0	0	0	0	0	0	0	0	0	0	0	0	0	0	0	0	0
D3116	Yes	D8_KoRV_KX587972.1_Chappell_2017	96.62	503	D	340	0	0	0	0	0	0	0	0	0	0	0	0	0	0	0	0	0	0	0	0	0	0	0	0	0	0	0	0	0	0	0	0	0	0	0	0	0	0	0	0	0	0	340
D3117		D35_KoRV_KX588029.1_Chappell_2017	90.258	503	D	322	0	0	0	0	0	0	0	0	0	0	0	0	0	0	0	0	0	0	0	0	0	0	0	0	0	0	0	0	0	0	0	0	0	0	0	0	0	0	0	0	0	0	0
D3118		D8_KoRV_KX587972.1_Chappell_2017	96.627	504	D	318	0	0	0	0	0	0	0	0	0	0	0	0	0	0	0	0	0	0	0	0	0	0	0	0	0	0	0	0	0	0	0	0	0	0	0	0	0	0	0	0	0	0	0
D3119		D36_KoRV_KX587960.1_Chappell_2017	94.831	503	D	283	0	0	0	0	0	0	0	0	0	0	0	0	0	0	0	0	0	0	0	0	0	0	0	0	0	0	0	0	0	0	0	0	0	0	0	0	0	0	0	0	0	0	0
D3120		D36_KoRV_KX587960.1_Chappell_2017	95.248	505	D	254	0	0	0	0	0	0	0	0	0	0	0	0	0	0	0	0	0	0	0	0	0	0	0	0	0	0	0	0	0	0	0	0	0	0	0	0	0	0	0	0	0	0	0
D3121		D36_KoRV_KX587960.1_Chappell_2017	94.632	503	D	249	0	0	0	0	0	0	0	0	0	0	0	0	0	0	0	0	0	0	0	0	0	0	0	0	0	0	0	0	0	0	0	0	0	0	0	0	0	0	0	0	0	0	0
D3122		D36_KoRV_KX587960.1_Chappell_2017	97.217	503	D	241	0	0	0	0	0	0	0	0	0	0	0	0	0	0	0	0	0	0	0	0	0	0	0	0	0	0	0	0	0	0	0	0	0	0	0	0	0	0	0	0	0	0	0
D3123		D8_KoRV_KX587972.1_Chappell_2017	95.229	503	D	226	0	0	0	0	0	0	0	0	0	0	0	0	0	0	0	0	0	0	226	0	0	0	0	0	0	0	0	0	0	0	0	0	0	0	0	0	0	0	0	0	0	0	0
D3124		D6_KoRV_KX587962.1_Chappell_2017	92.262	504	D	216	0	0	0	0	0	0	0	0	0	0	0	0	0	0	0	0	0	0	0	0	0	0	0	0	0	0	0	0	0	0	0	0	0	0	0	0	0	0	0	0	0	0	0
D3125		D8_KoRV_KX587972.1_Chappell_2017	93.294	507	D	209	0	0	0	0	0	0	0	0	0	0	0	0	0	0	0	0	0	0	0	0	0	0	0	0	0	0	0	0	0	0	0	0	0	0	0	0	0	0	0	0	0	0	0
D3126		D35_KoRV_KX588029.1_Chappell_2017	92.247	503	D	206	0	0	0	0	0	0	0	0	0	0	0	0	0	0	0	0	0	0	0	0	0	0	0	0	0	0	0	0	0	0	0	0	0	0	0	0	0	0	0	0	0	0	0
D3127		D35_KoRV_KX588029.1_Chappell_2017	94.28	507	D	200	0	0	0	0	0	0	0	0	0	0	0	0	0	0	0	0	0	0	0	0	0	0	0	0	0	0	0	0	0	0	0	0	0	0	0	0	0	0	0	0	0	0	0
D3128		D35_KoRV_KX588029.1_Chappell_2017	96.223	503	D	196	0	0	0	0	0	0	0	0	0	0	0	0	0	0	0	0	0	0	0	0	0	0	0	0	0	0	0	0	0	0	0	0	0	0	0	0	0	0	0	0	0	0	0
D3129		D1_KoRV_KX588056.1_Chappell_2017	96.62	503	D	178	0	0	0	0	0	0	0	0	0	0	0	0	0	0	0	0	0	0	0	0	0	0	0	0	0	0	0	0	0	0	0	0	0	0	0	0	0	0	0	0	0	0	0
D3130		D36_KoRV_KX587960.1_Chappell_2017	95.238	504	D	174	0	0	0	0	0	0	0	0	0	0	0	0	0	0	0	0	0	0	0	0	0	0	0	0	0	0	0	0	0	0	0	0	0	0	0	0	0	0	0	0	0	0	0
D3132		D8_KoRV_KX587972.1_Chappell_2017	93.673	490	D	166	0	0	0	0	0	0	0	0	0	0	0	0	0	0	0	0	0	0	0	0	0	0	0	0	0	0	0	0	0	0	0	0	0	0	0	0	0	0	0	0	0	0	0
D3133		D8_KoRV_KX587972.1_Chappell_2017	93.439	503	D	146	0	0	0	0	0	0	0	0	0	0	0	0	0	0	0	0	0	0	0	0	0	0	0	0	0	0	0	0	0	0	0	0	0	0	0	0	0	0	0	0	0	0	0
D3134		D36_KoRV_KX587960.1_Chappell_2017	96.62	503	D	123	0	0	0	0	0	0	0	0	0	0	0	0	0	0	0	0	0	0	0	0	0	0	0	0	0	0	0	0	0	0	0	0	0	0	0	0	0	0	0	0	0	0	0
D3135		D35_KoRV_KX588029.1_Chappell_2017	96.819	503	D	122	0	0	0	0	0	0	0	0	0	0	0	0	0	0	0	0	0	0	0	0	0	0	0	0	0	0	0	0	0	0	0	0	0	0	0	0	0	0	0	0	0	0	0
D3136		D8_KoRV_KX587972.1_Chappell_2017	94.831	503	D	115	0	0	0	0	0	0	0	0	0	0	0	0	0	0	0	0	0	0	0	0	0	0	0	0	0	0	0	0	0	0	0	0	0	0	0	0	0	0	0	0	0	0	0
D3137		D13_KoRV_KX588042.1_Chappell_2017	91.849	503	D	114	0	0	0	0	0	0	0	0	0	0	0	0	0	0	0	0	0	0	0	0	0	0	0	0	0	0	0	0	0	0	0	0	0	0	0	0	0	0	0	0	0	0	0
D3138		D8_KoRV_KX587972.1_Chappell_2017	93.452	504	D	112	0	0	0	0	0	0	0	0	0	0	0	0	0	0	0	0	0	0	0	0	0	0	0	0	0	0	0	0	0	0	0	0	0	0	0	0	0	0	0	0	0	0	0
D3139		D25_KoRV_KX587993.1_Chappell_2017	95.427	503	D	106	0	0	0	0	0	0	0	0	0	0	0	0	0	0	0	0	0	0	0	0	0	0	0	0	0	0	0	0	0	0	0	0	0	0	0	0	0	0	0	0	0	0	0
D3140	Yes	D1412_KoRV_Quigley_2019	96.414	502	D	104	0	0	0	0	0	0	0	0	0	0	0	0	0	0	0	0	0	0	0	0	0	0	0	0	0	0	0	0	0	0	0	0	0	0	0	0	0	0	0	0	0	0	0
F3141		F1087_KoRV_Quigley_2019	90.522	517	F	30149	0	0	0	4	3	0	0	0	0	0	0	0	0	0	0	0	0	0	0	0	0	0	17	9	0	2	2	0	0	0	0	0	0	0	0	0	0	0	0	0	0	0	30062
F3142		F1047_KoRV_Quigley_2019	91	500	F	29667	0	0	0	0	0	0	0	0	0	0	0	0	0	0	0	0	0	0	0	1	1	1	0	0	1	0	0	1	0	0	0	0	0	0	0	0	0	0	0	0	0	0	0
F3143		F1087_KoRV_Quigley_2019	91.602	512	F	17399	0	0	0	0	0	0	0	0	0	0	0	0	0	0	0	0	0	0	0	0	0	0	1	0	0	0	0	0	0	0	0	0	0	0	0	0	0	0	0	0	0	0	1
F3144		F9_KoRV_KX588025.1_Chappell_2017	98.835	515	F	17167	0	0	0	0	0	0	0	0	0	0	0	0	0	0	0	0	0	0	0	0	0	0	0	0	0	0	0	0	0	0	0	0	0	0	0	0	0	0	0	0	0	0	0
F3145		F7_KoRV_KX588018.1_Chappell_2017	93.398	515	F	10845	0	1	1	0	0	0	0	0	0	0	0	0	0	0	0	0	0	0	4	0	0	0	0	0	0	0	0	0	0	0	0	0	0	0	0	0	0	0	0	0	0	0	0
F3146		F1081_KoRV_Quigley_2019	100	506	F	9330	0	0	0	0	0	0	0	0	0	0	0	0	0	0	0	0	0	0	0	0	0	0	0	0	0	0	0	0	0	0	0	0	0	0	0	0	0	0	0	0	0	0	0
F3147		F7_KoRV_KX588018.1_Chappell_2017	91.667	516	F	8157	0	0	0	0	0	0	0	0	0	0	0	0	0	0	0	0	0	0	0	0	0	0	0	3	0	0	0	0	0	0	0	0	0	0	0	0	0	0	0	0	0	0	0
F3148		F1087_KoRV_Quigley_2019	95.34	515	F	7880	0	0	0	0	0	0	0	0	0	0	0	0	0	0	0	0	0	0	0	0	0	0	0	0	0	0	0	0	0	0	0	0	0	0	0	0	0	0	0	0	0	0	0
F3149		F18_KoRV_KX588001.1_Chappell_2017	91.86	516	F	5887	0	0	0	0	0	0	0	0	0	0	0	0	0	0	0	0	0	0	0	0	0	0	0	0	0	0	0	0	0	0	0	0	0	0	0	0	0	0	0	0	0	0	0
F3150		F7_KoRV_KX588018.1_Chappell_2017	94.563	515	F	5677	0	0	0	0	0	0	0	0	0	0	0	0	0	0	0	0	0	0	0	0	0	0	0	0	0	1	0	0	0	0	0	0	0	0	0	0	0	0	0	0	0	0	0
F3151		F1087_KoRV_Quigley_2019	94.757	515	F	4644	0	0	0	0	0	0	0	0	0	0	0	0	0	0	0	0	0	0	0	0	0	0	0	0	0	0	0	0	0	0	0	0	0	0	0	0	0	0	0	0	0	0	0
F3152		F7_KoRV_KX588018.1_Chappell_2017	99.612	515	F	4307	0	0	0	0	0	0	0	0	0	0	0	0	0	0	0	0	0	0	0	0	0	0	0	0	0	0	0	0	0	0	0	0	0	0	0	0	0	0	0	0	0	0	0
F3153		F1081_KoRV_Quigley_2019	90.335	507	F	4152	0	0	0	0	0	0	0	0	0	0	0	0	0	0	0	0	0	0	0	0	0	0	0	0	0	0	0	0	0	0	0	0	0	0	0	0	0	0	0	0	0	0	0
F3154		F1087_KoRV_Quigley_2019	99.806	515	F	4004	0	0	0	0	0	0	0	0	0	0	0	0	0	0	0	0	0	0	0	0	0	0	0	0	0	0	0	0	0	0	0	0	0	0	0	0	0	0	0	0	0	0	0
F3155		F1081_KoRV_Quigley_2019	95.2	500	F	3149	0	0	0	0	0	0	0	0	0	0	0	0	0	0	0	0	0	0	0	0	0	0	0	0	0	0	0	0	0	0	0	0	0	0	0	0	0	0	0	0	0	0	0
F3156		F1087_KoRV_Quigley_2019	95.922	515	F	2699	0	0	0	0	0	0	0	0	0	0	0	0	0	0	0	0	0	0	0	0	0	0	0	0	0	0	0	0	0	0	0	0	0	0	0	0	0	0	0	0	0	0	0
F3157		F1087_KoRV_Quigley_2019	97.67	515	F	2544	0	0	0	0	0	0	0	0	0	0	0	0	0	0	0	0	0	0	0	0	0	0	0	0	0	0	0	0	0	0	0	0	0	0	0	0	0	0	0	0	0	0	0
F3158		F15_KoRV_KX588015.1_Chappell_2017	95.591	499	F	2122	0	0	0	0	0	0	0	0	0	0	0	0	0	0	0	0	0	0	0	0	0	0	0	0	0	0	0	0	0	0	0	0	0	0	0	0	0	0	0	0	0	0	0
F3159		F1087_KoRV_Quigley_2019	90.485	515	F	1752	0	0	0	0	0	0	0	0	0	0	0	0	0	0	0	0	0	0	1751	0	0	0	0	0	0	0	0	0	0	0	0	0	0	0	0	0	0	0	0	0	0	0	0
F3160		F1087_KoRV_Quigley_2019	94.369	515	F	1501	0	0	0	0	0	0	0	0	0	0	0	0	0	0	0	0	0	0	1	0	0	0	0	0	0	0	0	2	0	0	0	0	0	0	0	0	0	0	0	0	0	0	0
F3161		F1087_KoRV_Quigley_2019	95.922	515	F	1489	0	0	0	0	0	0	0	0	0	0	0	0	0	0	0	0	0	0	0	0	0	0	0	0	0	0	0	0	0	0	0	0	0	0	0	0	0	0	0	0	0	0	0
F3162		F1081_KoRV_Quigley_2019	97.476	515	F	1155	0	0	0	0	0	0	0	0	0	0	0	0	0	0	0	0	0	0	0	0	0	0	0	0	0	0	0	0	0	0	0	0	0	0	0	0	0	0	0	0	0	0	0
F3163	Yes	F1087_KoRV_Quigley_2019	94.391	517	F	1147	0	0	0	0	0	0	0	0	0	0	0	0	0	0	0	0	0	0	0	0	0	0	0	0	0	0	0	0	0	0	0	0	0	0	0	0	0	0	0	0	0	0	0
F3164		F1087_KoRV_Quigley_2019	94.757	515	F	1130	0	0	0	0	0	0	0	0	0	0	0	0	0	0	0	0	0	0	0	0	0	0	0	0	0	0	0	0	0	0	0	0	0	0	0	0	0	0	0	0	0	0	0
F3165		F7_KoRV_KX588018.1_Chappell_2017	97.282	515	F	845	0	0	0	0	0	0	0	0	0	0	0	0	0	0	0	0	0	0	0	0	0	0	0	0	0	0	0	0	0	0	0	0	0	0	0	0	0	0	0	0	0	0	0
F3166		F7_KoRV_KX588018.1_Chappell_2017	93.204	515	F	829	0	0	0	0	0	0	0	0	0	0	0	0	0	0	0	0	0	0	2	0	0	0	0	1	0	0	0	0	0	0	0	0	0	0	0	0	0	0	0	0	0	0	822
F3167		F7_KoRV_KX588018.1_Chappell_2017	98.447	515	F	827	0	0	0	0	0	0	0	0	0	0	0	0	0	0	0	0	0	0	0	0	0	0	0	0	0	0	0	0	0	0	0	0	0	0	0	0	0	0	0	0	0	0	0
F3168		F1047_KoRV_Quigley_2019	90.891	505	F	711	0	0	0	0	0	0	0	0	0	0	0	0	0	0	0	0	0	0	0	0	0	0	0	0	0	0	0	0	0	0	0	0	0	0	0	0	0	0	0	0	0	0	0
F3169		F1087_KoRV_Quigley_2019	95.534	515	F	648	0	0	0	0	0	0	0	0	0	0	0	0	0	0	0	0	0	0	0	0	0	0	0	0	0	0	0	0	0	0	0	0	0	0	0	0	0	0	0	0	0	0	0
F3170		F1087_KoRV_Quigley_2019	92.427	515	F	633	0	0	0	1	0	0	0	0	0	0	0	0	0	0	0	0	0	0	632	0	0	0	0	0	0	0	0	0	0	0	0	0	0	0	0	0	0	0	0	0	0	0	0
F3171		F1087_KoRV_Quigley_2019	90.31	516	F	578	0	0	0	0	0	0	0	0	0	0	0	0	0	0	0	0	0	0	0	0	0	0	0	0	0	0	0	0	0	0	0	0	0	0	0	0	0	0	0	0	0	0	0
F3172	Yes	F12_KoRV_KX587994.1_Chappell_2017	89.841	502	F	561	0	0	0	0	0	0	0	0	0	0	0	0	0	0	0	0	0	0	0	0	0	0	0	0	0	0	0	0	0	0	0	0	0	0	0	0	0	0	0	0	0	0	0
F3173		F1087_KoRV_Quigley_2019	96.117	515	F	442	0	0	0	0	0	0	0	0	0	0	0	0	0	0	0	0	0	0	0	0	0	0	0	0	0	0	0	0	0	0	0	0	0	0	0	0	0	0	0	0	0	0	0
F3174		F7_KoRV_KX588018.1_Chappell_2017	94.757	515	F	442	0	0	0	0	0	0	0	0	0	0	0	0	0	0	0	0	0	0	0	0	0	0	0	0	0	0	0	0	0	0	0	0	0	0	0	0	0	0	0	0	0	0	0
F3175		F1081_KoRV_Quigley_2019	92.11	507	F	435	0	0	0	0	0	0	0	0	0	0	0	0	0	0	0	0	0	0	0	0	0	0	0	0	0	0	0	0	0	0	0	0	0	0	0	0	0	0	0	0	0	0	0
F3176		F1081_KoRV_Quigley_2019	90.766	509	F	431	0	0	0	0	0	0	0	0	0	0	0	0	0	0	0	0	0	0	0	0	0	0	0	0	0	0	0	0	0	0	0	0	0	0	0	0	0	0	0	0	0	0	0
F3177		F5_KoRV_KX588028.1_Chappell_2017	90.891	516	F	416	0	0	0	0	0	0	0	0	0	0	0	0	0	0	0	0	0	0	0	0	0	0	0	0	0	0	0	0	0	0	0	0	0	0	0	0	0	0	0	0	0	0	0
F3178		F7_KoRV_KX588018.1_Chappell_2017	93.981	515	F	351	0	0	0	0	0	0	0	0	0	0	0	0	0	0	0	0	0	0	0	0	0	0	0	0	0	0	0	0	0	0	0	0	0	0	0	0	0	0	0	0	0	0	0
F3179		F1087_KoRV_Quigley_2019	94.358	514	F	325	0	0	0	0	0	0	0	0	0	0	0	0	0	0	0	0	0	0	0	0	0	0	0	0	0	0	0	0	0	0	0	0	0	0	0	0	0	0	0	0	0	0	0
F3180		F7_KoRV_KX588018.1_Chappell_2017	93.217	516	F	219	0	0	0	0	0	0	0	0	0	0	0	0	0	0	0	0	0	0	0	0	0	0	0	0	0	0	0	0	0	0	0	0	0	0	0	0	0	0	0	0	0	0	0
F3181		F1087_KoRV_Quigley_2019	91.245	514	F	142	0	0	0	0	0	0	0	0	0	0	0	0	0	0	0	0	0	0	0	0	0	0	0	0	0	0	0	0	0	0	0	0	0	0	0	0	0	0	0	0	0	0	0
F3182		F7_KoRV_KX588018.1_Chappell_2017	96.705	516	F	121	0	0	0	0	0	0	0	0	0	0	0	0	0	0	0	0	0	0	0	0	0	0	0	0	0	0	0	0	0	0	0	0	0	0	0	0	0	0	0	0	0	0	0
F3183		F20_KoRV_KX587963.1_Chappell_2017	97.024	504	F	116	0	0	0	0	0	0	0	0	0	0	0	0	0	0	0	0	0	0	0	0	0	0	0	0	0	0	0	0	0	0	0	0	0	0	0	0	0	0	0	0	0	0	0
G3075		D1196_KoRV_Quigley_2019	93.535	495	G	2738	0	0	0	0	0	0	0	0	0	0	0	0	0	0	0	0	0	0	0	0	0	0	0	0	0	0	0	0	0	0	0	0	0	0	0	0	0	0	0	0	0	0	0
G3184		G3_KoRV_KX587961.1_Chappell_2017	90.081	494	G	8441	0	0	0	0	0	0	0	0	0	0	0	0	0	0	0	0	0	0	0	0	0	0	0	0	0	0	0	0	0	0	0	0	0	0	0	0	0	0	0	0	0	0	0
G3185		G3_KoRV_KX587961.1_Chappell_2017	93.725	494	G	5483	0	0	0	0	0	0	0	0	0	0	0	0	0	0	0	0	0	0	0	0	0	0	0	0	0	0	0	0	0	0	0	0	0	0	0	0	0	0	0	0	0	0	0
G3186		G3_KoRV_KX587961.1_Chappell_2017	95.547	494	G	3448	0	0	0	0	0	0	0	0	0	0	0	0	0	0	0	0	0	0	0	0	0	0	0	0	0	0	0	0	0	0	0	0	0	0	0	0	0	0	0	0	0	0	0
G3187		G3_KoRV_KX587961.1_Chappell_2017	96.334	491	G	1998	0	0	0	0	0	0	0	0	0	0	0	0	0	0	0	0	0	0	0	0	0	0	0	0	0	0	0	0	0	0	0	0	0	0	0	0	0	0	0	0	0	0	0
G3188		G3_KoRV_KX587961.1_Chappell_2017	98.574	491	G	375	0	0	0	0	0	0	0	0	0	0	0	0	0	0	0	0	0	0	0	0	0	0	0	0	0	0	0	0	0	0	0	0	0	0	0	0	0	0	0	0	0	0	0
H3189		H2_KoRV_KX587979.1_Chappell_2017	96.887	514	H	2422	0	0	0	0	0	0	0	0	0	0	0	0	0	0	0	0	0	0	0	0	0	0	0	0	0	0	0	0	0	0	0	0	0	0	0	0	0	0	0	0	0	0	2
H3190		H1_KoRV_KX588036.1_Chappell_2017	97.533	527	H	1570	0	0	0	0	0	0	0	0	0	0	0	0	0	0	0	0	0	0	0	0	1	0	0	0	0	0	0	0	0	0	0	0	0	0	0	0	0	0	0	0	0	0	0
H3191		H2_KoRV_KX587979.1_Chappell_2017	96.887	514	H	260	0	0	0	0	0	0	0	0	0	0	0	0	0	0	0	0	0	0	0	0	0	0	0	0	0	0	0	0	0	0	0	0	0	0	0	0	0	0	0	0	0	0	0
H3192		H1_KoRV_KX588036.1_Chappell_2017	97.913	527	H	132	0	0	0	0	0	0	0	0	0	0	0	0	0	0	0	0	0	0	0	0	0	0	0	0	0	0	0	0	0	0	0	0	0	0	0	0	0	0	0	0	0	0	0
[truncated: 94 more columns]

## Sheet: SuppTable2
Supplementary Table 2. Comparison of matched blood, scat and swab sample KoRV OTU frequencies from Queensland koalas
OTU_name	Blast match	KoRV_subtype	Total	QLD_KD334_Swab	QLD_KD335_Scat	QLD_KD336_Blood	QLD_KD337_Swab	QLD_KD338_Scat	QLD_KD339_Blood	QLD_KD340_Swab	QLD_KD341_Scat	QLD_KD342_Blood	QLD_KD343_Swab	QLD_KD344_Scat	QLD_KD345_Blood	QLD_KD346_Swab	QLD_KD347_Scat	QLD_KD348_Blood	QLD_KD349_Swab	QLD_KD350_Scat	QLD_KD351_Blood	QLD_KD352_Swab	QLD_KD353_Scat	QLD_KD354_Blood	QLD_KD355_Swab	QLD_KD356_Scat	QLD_KD357_Blood	QLD_KD358_Swab	QLD_KD359_Scat	QLD_KD360_Blood	QLD_KD361_Swab	QLD_KD362_Scat	QLD_KD363_Blood
A3001	A_KoRV_AF151794.2_Hanger_2000	A	4415627	211473	146821	184702	150521	77909	112622	154811	82475	158293	141431	165349	172231	159356	82315	137228	170189	84554	252494	177869	145083	176805	218103	166711	230585	169030	87595	81405	145850	4826	166991
A3002	A_KoRV_AF151794.2_Hanger_2000	A	538652	26804	19470	19213	19769	9867	14205	19030	11668	19824	15409	19706	18367	19711	9519	12925	23749	12197	31164	24979	20853	18151	25208	22937	25056	19027	9456	9426	21019	1376	18567
A3003	A_KoRV_AF151794.2_Hanger_2000	A	1271	83	54	25	40	34	24	58	44	32	41	63	60	48	31	25	54	17	63	53	58	17	73	82	73	51	23	2	34	0	9
A3013	A26_KoRV_KX587970.1_Chappell_2017	A	1187	26	47	45	0	0	1	0	0	0	319	353	335	23	0	36	1	0	0	0	0	0	0	0	0	0	0	0	1	0	0
A3017	A_KoRV_AF151794.2_Hanger_2000	A	728	0	0	1	2	0	0	0	1	2	2	0	0	3	0	0	3	1	0	1	1	0	0	0	0	340	1	39	184	0	147
A3016	A40_KoRV_KX587971.1_Chappell_2017	A	681	0	0	0	0	0	0	0	0	0	0	0	0	0	0	0	0	0	0	0	0	0	0	0	0	387	37	26	164	1	66
A3015	A4_KoRV_KX587995.1_Chappell_2017	A	333	130	55	70	0	0	0	0	0	0	0	0	0	0	0	3	0	0	0	0	0	0	44	8	23	0	0	0	0	0	0
A3009	A_KoRV_AF151794.2_Hanger_2000	A	156	0	0	0	0	0	0	0	0	0	0	0	0	0	0	0	1	0	0	67	47	39	1	0	0	1	0	0	0	0	0
A3006	A9_KoRV_KX587959.1_Chappell_2017	A	60	5	4	0	0	2	1	3	4	2	0	0	0	0	0	3	2	0	0	9	14	0	0	1	0	0	0	0	7	0	3
A3023	A1259_KoRV_Quigley_2019	A	45	1	1	0	1	0	0	0	0	0	4	4	3	2	0	0	0	0	0	1	2	0	2	2	1	12	1	1	2	0	5
A3012	A_KoRV_AF151794.2_Hanger_2000	A	34	0	0	1	1	0	0	0	0	0	0	1	1	0	1	0	0	1	0	5	5	14	0	0	0	2	0	0	1	1	0
A3022	A_KoRV_AF151794.2_Hanger_2000	A	20	2	2	0	1	1	0	0	2	1	0	1	1	0	0	1	0	0	0	1	1	3	1	0	0	2	0	0	0	0	0
A3020	A1_KoRV_KX588039.1_Chappell_2017	A	18	0	0	0	0	0	0	0	0	0	0	0	0	0	0	0	0	0	0	6	2	10	0	0	0	0	0	0	0	0	0
A3018	A26_KoRV_KX587970.1_Chappell_2017	A	12	0	0	0	0	0	0	0	0	0	0	0	0	0	0	0	0	0	0	7	1	4	0	0	0	0	0	0	0	0	0
A3004	A40_KoRV_KX587971.1_Chappell_2017	A	11	1	0	0	1	0	0	0	0	0	0	0	1	0	1	2	0	0	0	0	0	0	0	2	2	0	0	0	1	0	0
A3011	A92_KoRV_KX587967.1_Chappell_2017	A	6	0	0	0	0	0	0	0	0	0	0	0	0	0	0	0	0	3	0	0	0	0	0	2	0	1	0	0	0	0	0
A3007	A24_KoRV_KX587957.1_Chappell_2017	A	3	0	0	0	0	0	0	0	0	0	0	0	0	0	0	0	0	0	0	0	1	2	0	0	0	0	0	0	0	0	0
A3027	A_KoRV_AF151794.2_Hanger_2000	A	3	0	0	0	0	0	0	0	2	0	0	0	0	0	0	0	0	0	0	0	0	0	0	1	0	0	0	0	0	0	0
A3024	A37_KoRV_KX587956.1_Chappell_2017	A	1	0	0	0	0	0	0	0	0	0	0	0	0	0	0	0	0	0	1	0	0	0	0	0	0	0	0	0	0	0	0
A3008	A_KoRV_AF151794.2_Hanger_2000	A	0	0	0	0	0	0	0	0	0	0	0	0	0	0	0	0	0	0	0	0	0	0	0	0	0	0	0	0	0	0	0
A3019	A_KoRV_AF151794.2_Hanger_2000	A	0	0	0	0	0	0	0	0	0	0	0	0	0	0	0	0	0	0	0	0	0	0	0	0	0	0	0	0	0	0	0
A3028	A_KoRV_AF151794.2_Hanger_2000	A	0	0	0	0	0	0	0	0	0	0	0	0	0	0	0	0	0	0	0	0	0	0	0	0	0	0	0	0	0	0	0
B3005	A40_KoRV_KX587971.1_Chappell_2017	B	9897	1	0	0	0	0	0	0	0	2	0	0	0	0	0	0	0	1	0	0	1	0	1	0	0	4088	2279	330	2020	20	1154
B3036	B_KoRV_AB822553.1_Shojima_2013	B	1072	0	0	0	0	0	0	0	0	0	0	0	0	0	0	0	0	0	0	599	361	112	0	0	0	0	0	0	0	0	0
B3014	A_KoRV_AF151794.2_Hanger_2000	B	1048	0	0	0	0	0	0	0	0	0	0	0	0	0	0	0	0	0	0	0	0	0	0	0	0	624	77	15	198	1	133
B3035	B_KoRV_AB822553.1_Shojima_2013	B	573	0	0	0	0	0	0	0	0	0	0	0	0	0	0	0	0	0	0	365	154	54	0	0	0	0	0	0	0	0	0
B3038	B_KoRV_AB822553.1_Shojima_2013	B	411	0	0	0	0	0	0	0	0	0	0	0	0	0	0	0	0	0	0	232	111	68	0	0	0	0	0	0	0	0	0
B3025	A_KoRV_AF151794.2_Hanger_2000	B	255	0	0	0	0	0	0	0	0	0	0	0	0	0	0	0	0	0	0	0	0	0	0	0	0	125	9	8	90	0	23
B3039	B21_KoRV_KX588031.1_Chappell_2017	B	99	0	0	0	0	0	0	0	0	0	0	0	0	0	0	0	0	0	0	66	27	6	0	0	0	0	0	0	0	0	0
B3034	B21_KoRV_KX588031.1_Chappell_2017	B	95	0	0	0	0	0	0	0	0	0	0	0	0	0	0	0	0	0	0	67	26	2	0	0	0	0	0	0	0	0	0
B3031	B21_KoRV_KX588031.1_Chappell_2017	B	59	0	0	0	0	0	0	0	0	0	0	0	0	0	0	0	0	0	0	41	7	11	0	0	0	0	0	0	0	0	0
B3029	B_KoRV_AB822553.1_Shojima_2013	B	5	0	0	0	0	0	0	0	0	0	0	0	0	0	0	0	0	0	0	4	0	1	0	0	0	0	0	0	0	0	0
B3041	B_KoRV_AB822553.1_Shojima_2013	B	2	0	0	0	0	0	0	0	0	0	0	0	0	0	0	0	0	0	0	1	1	0	0	0	0	0	0	0	0	0	0
B3010	A_KoRV_AF151794.2_Hanger_2000	B	0	0	0	0	0	0	0	0	0	0	0	0	0	0	0	0	0	0	0	0	0	0	0	0	0	0	0	0	0	0	0
B3021	A_KoRV_AF151794.2_Hanger_2000	B	0	0	0	0	0	0	0	0	0	0	0	0	0	0	0	0	0	0	0	0	0	0	0	0	0	0	0	0	0	0	0
B3030	B1025_KoRV_Quigley_2019	B	0	0	0	0	0	0	0	0	0	0	0	0	0	0	0	0	0	0	0	0	0	0	0	0	0	0	0	0	0	0	0
B3032	B25_KoRV_KX588047.1_Chappell_2017	B	0	0	0	0	0	0	0	0	0	0	0	0	0	0	0	0	0	0	0	0	0	0	0	0	0	0	0	0	0	0	0
B3033	B1040_KoRV_Quigley_2019	B	0	0	0	0	0	0	0	0	0	0	0	0	0	0	0	0	0	0	0	0	0	0	0	0	0	0	0	0	0	0	0
B3037	B21_KoRV_KX588031.1_Chappell_2017	B	0	0	0	0	0	0	0	0	0	0	0	0	0	0	0	0	0	0	0	0	0	0	0	0	0	0	0	0	0	0	0
B3040	B13_KoRV_KX588008.1_Chappell_2017	B	0	0	0	0	0	0	0	0	0	0	0	0	0	0	0	0	0	0	0	0	0	0	0	0	0	0	0	0	0	0	0
B3042	B1_KoRV_KX587958.1_Chappell_2017	B	0	0	0	0	0	0	0	0	0	0	0	0	0	0	0	0	0	0	0	0	0	0	0	0	0	0	0	0	0	0	0
B3068	D1176_KoRV_Quigley_2019	B	0	0	0	0	0	0	0	0	0	0	0	0	0	0	0	0	0	0	0	0	0	0	0	0	0	0	0	0	0	0	0
B3131	D1176_KoRV_Quigley_2019	B	0	0	0	0	0	0	0	0	0	0	0	0	0	0	0	0	0	0	0	0	0	0	0	0	0	0	0	0	0	0	0
D3047	D18_KoRV_KX587968.1_Chappell_2017	D	17059	53	24	23	0	0	0	0	0	1	2	1	0	1	1	4	6734	4572	5620	0	2	0	11	5	5	0	0	0	0	0	0
D3048	D3_KoRV_KX588049.1_Chappell_2017	D	15910	5924	3559	3362	0	0	0	2	0	0	0	0	0	0	0	4	0	4	0	0	0	0	1106	1100	848	0	1	0	0	0	0
D3052	D8_KoRV_KX587972.1_Chappell_2017	D	8411	1	0	0	0	0	0	0	0	0	0	0	0	0	0	0	0	0	0	0	0	0	0	0	0	7639	0	771	0	0	0
D3053	D23_KoRV_KX587996.1_Chappell_2017	D	8269	0	0	0	0	0	0	0	0	0	2038	3574	2654	0	1	0	0	0	1	1	0	0	0	0	0	0	0	0	0	0	0
D3058	D36_KoRV_KX587960.1_Chappell_2017	D	6670	1	0	0	0	0	0	0	0	1	0	0	0	0	0	0	0	0	0	0	0	0	0	0	0	3105	1865	523	729	8	438
D3056	D6_KoRV_KX587962.1_Chappell_2017	D	6262	2853	1233	1505	0	0	0	0	0	0	0	0	0	0	0	1	93	1	60	0	0	0	244	122	150	0	0	0	0	0	0
D3054	D18_KoRV_KX587968.1_Chappell_2017	D	5151	442	101	128	2	0	3	0	1	5	0	1	0	1	0	51	2170	173	1927	1	0	0	93	10	41	0	0	0	0	1	0
D3062	D36_KoRV_KX587960.1_Chappell_2017	D	4860	1	0	0	0	0	4	0	0	2	2	4	0	0	0	0	0	1	3	0	0	0	0	0	0	806	52	47	2372	10	1556
D3065	D36_KoRV_KX587960.1_Chappell_2017	D	4544	0	0	0	0	0	1	0	0	0	0	0	0	0	0	0	0	0	0	0	0	0	0	0	0	5	1	0	2217	13	2307
D3066	D14_KoRV_KX588057.1_Chappell_2017	D	4429	0	0	0	0	0	0	0	0	1	1275	1696	1454	1	1	0	0	0	0	0	0	0	0	0	0	0	0	0	1	0	0
D3064	D4_KoRV_KX587950.1_Chappell_2017	D	4404	1701	657	686	0	0	0	0	0	1	0	0	0	0	0	775	11	5	13	0	0	0	281	117	157	0	0	0	0	0	0
D3059	D1412_KoRV_Quigley_2019	D	4036	0	0	0	226	69	773	332	427	2139	22	30	14	0	0	1	2	0	0	0	0	0	1	0	0	0	0	0	0	0	0
D3072	D23_KoRV_KX587996.1_Chappell_2017	D	3570	0	0	0	0	0	0	0	0	0	0	1	0	0	0	0	0	0	0	1854	1072	643	0	0	0	0	0	0	0	0	0
D3074	D35_KoRV_KX588029.1_Chappell_2017	D	3048	0	0	0	0	0	0	0	0	0	0	0	0	0	0	0	0	0	1	1372	764	911	0	0	0	0	0	0	0	0	0
D3060	D1290_KoRV_Quigley_2019	D	3033	0	0	0	137	243	507	153	606	1385	0	2	0	0	0	0	0	0	0	0	0	0	0	0	0	0	0	0	0	0	0
D3081	D36_KoRV_KX587960.1_Chappell_2017	D	2298	0	0	0	0	0	0	0	0	0	0	0	0	0	0	0	0	0	0	0	1	0	0	0	0	1201	0	25	554	1	516
D3092	D8_KoRV_KX587972.1_Chappell_2017	D	1433	2	0	1	0	0	1	1	0	2	0	0	0	0	0	0	2	1	5	683	320	414	0	0	0	1	0	0	0	0	0
D3079	D1412_KoRV_Quigley_2019	D	1152	0	0	0	81	36	256	96	138	537	3	2	3	0	0	0	0	0	0	0	0	0	0	0	0	0	0	0	0	0	0
D3096	D24_KoRV_KX587978.1_Chappell_2017	D	1152	0	4	0	0	0	0	0	0	1	351	467	329	0	0	0	0	0	0	0	0	0	0	0	0	0	0	0	0	0	0
D3098	D1373_KoRV_Quigley_2019	D	886	98	36	34	0	0	0	0	0	0	0	0	1	0	0	123	0	0	1	0	0	0	245	189	159	0	0	0	0	0	0
D3094	D1290_KoRV_Quigley_2019	D	344	0	0	0	11	5	71	27	31	199	0	0	0	0	0	0	0	0	0	0	0	0	0	0	0	0	0	0	0	0	0
D3135	D35_KoRV_KX588029.1_Chappell_2017	D	111	0	0	0	0	0	1	0	0	2	35	42	29	1	0	0	0	0	1	0	0	0	0	0	0	0	0	0	0	0	0
D3026	A45_KoRV_KX587983.1_Chappell_2017	D	102	13	1	2	10	0	13	15	6	26	0	0	0	0	0	4	1	0	5	0	0	0	3	0	2	1	0	0	0	0	0
D3046	D35_KoRV_KX588029.1_Chappell_2017	D	86	5	0	0	4	0	11	13	2	12	4	0	0	0	0	0	16	3	15	0	0	0	1	0	0	0	0	0	0	0	0
D3109	D36_KoRV_KX587960.1_Chappell_2017	D	74	5	1	1	0	0	9	1	0	12	3	8	2	0	0	1	10	1	16	1	0	0	1	0	0	1	1	0	0	0	0
D3108	D8_KoRV_KX587972.1_Chappell_2017	D	37	3	4	3	0	0	0	0	0	0	0	0	0	0	0	3	9	2	12	0	0	0	1	0	0	0	0	0	0	0	0
D3107	D15_KoRV_KX588043.1_Chappell_2017	D	18	1	0	1	0	0	0	0	0	0	0	0	0	0	0	0	5	1	10	0	0	0	0	0	0	0	0	0	0	0	0
D3045	D_KoRV_AB828004.1_Shojima_2013	D	6	1	0	0	0	0	0	0	0	0	0	0	0	0	0	0	0	0	0	0	0	0	3	2	0	0	0	0	0	0	0
D3078	D36_KoRV_KX587960.1_Chappell_2017	D	5	0	0	0	0	0	0	0	0	0	0	0	0	0	0	0	0	0	0	0	0	0	0	0	0	3	0	0	1	0	1
D3088	D1_KoRV_KX588056.1_Chappell_2017	D	2	0	0	0	0	0	0	0	0	0	0	0	0	0	0	0	0	0	0	0	0	0	0	0	1	0	0	0	0	1	0
D3070	D22_KoRV_KX587991.1_Chappell_2017	D	1	0	0	1	0	0	0	0	0	0	0	0	0	0	0	0	0	0	0	0	0	0	0	0	0	0	0	0	0	0	0
D3071	D1129_KoRV_Quigley_2019	D	1	0	0	0	0	0	0	0	0	0	0	0	0	0	0	0	0	0	0	0	0	1	0	0	0	0	0	0	0	0	0
D3134	D36_KoRV_KX587960.1_Chappell_2017	D	1	0	0	0	0	0	1	0	0	0	0	0	0	0	0	0	0	0	0	0	0	0	0	0	0	0	0	0	0	0	0
D3043	D23_KoRV_KX587996.1_Chappell_2017	D	0	0	0	0	0	0	0	0	0	0	0	0	0	0	0	0	0	0	0	0	0	0	0	0	0	0	0	0	0	0	0
D3044	D13_KoRV_KX588042.1_Chappell_2017	D	0	0	0	0	0	0	0	0	0	0	0	0	0	0	0	0	0	0	0	0	0	0	0	0	0	0	0	0	0	0	0
D3049	D18_KoRV_KX587968.1_Chappell_2017	D	0	0	0	0	0	0	0	0	0	0	0	0	0	0	0	0	0	0	0	0	0	0	0	0	0	0	0	0	0	0	0
D3050	D36_KoRV_KX587960.1_Chappell_2017	D	0	0	0	0	0	0	0	0	0	0	0	0	0	0	0	0	0	0	0	0	0	0	0	0	0	0	0	0	0	0	0
D3051	D36_KoRV_KX587960.1_Chappell_2017	D	0	0	0	0	0	0	0	0	0	0	0	0	0	0	0	0	0	0	0	0	0	0	0	0	0	0	0	0	0	0	0
D3055	D1412_KoRV_Quigley_2019	D	0	0	0	0	0	0	0	0	0	0	0	0	0	0	0	0	0	0	0	0	0	0	0	0	0	0	0	0	0	0	0
D3057	D35_KoRV_KX588029.1_Chappell_2017	D	0	0	0	0	0	0	0	0	0	0	0	0	0	0	0	0	0	0	0	0	0	0	0	0	0	0	0	0	0	0	0
D3061	D36_KoRV_KX587960.1_Chappell_2017	D	0	0	0	0	0	0	0	0	0	0	0	0	0	0	0	0	0	0	0	0	0	0	0	0	0	0	0	0	0	0	0
D3063	D35_KoRV_KX588029.1_Chappell_2017	D	0	0	0	0	0	0	0	0	0	0	0	0	0	0	0	0	0	0	0	0	0	0	0	0	0	0	0	0	0	0	0
D3067	D25_KoRV_KX587993.1_Chappell_2017	D	0	0	0	0	0	0	0	0	0	0	0	0	0	0	0	0	0	0	0	0	0	0	0	0	0	0	0	0	0	0	0
D3069	D8_KoRV_KX587972.1_Chappell_2017	D	0	0	0	0	0	0	0	0	0	0	0	0	0	0	0	0	0	0	0	0	0	0	0	0	0	0	0	0	0	0	0
D3073	D36_KoRV_KX587960.1_Chappell_2017	D	0	0	0	0	0	0	0	0	0	0	0	0	0	0	0	0	0	0	0	0	0	0	0	0	0	0	0	0	0	0	0
D3076	D35_KoRV_KX588029.1_Chappell_2017	D	0	0	0	0	0	0	0	0	0	0	0	0	0	0	0	0	0	0	0	0	0	0	0	0	0	0	0	0	0	0	0
D3077	D36_KoRV_KX587960.1_Chappell_2017	D	0	0	0	0	0	0	0	0	0	0	0	0	0	0	0	0	0	0	0	0	0	0	0	0	0	0	0	0	0	0	0
D3080	D13_KoRV_KX588042.1_Chappell_2017	D	0	0	0	0	0	0	0	0	0	0	0	0	0	0	0	0	0	0	0	0	0	0	0	0	0	0	0	0	0	0	0
D3082	D36_KoRV_KX587960.1_Chappell_2017	D	0	0	0	0	0	0	0	0	0	0	0	0	0	0	0	0	0	0	0	0	0	0	0	0	0	0	0	0	0	0	0
D3083	D1_KoRV_KX588056.1_Chappell_2017	D	0	0	0	0	0	0	0	0	0	0	0	0	0	0	0	0	0	0	0	0	0	0	0	0	0	0	0	0	0	0	0
D3084	D33_KoRV_KX588005.1_Chappell_2017	D	0	0	0	0	0	0	0	0	0	0	0	0	0	0	0	0	0	0	0	0	0	0	0	0	0	0	0	0	0	0	0
D3085	D8_KoRV_KX587972.1_Chappell_2017	D	0	0	0	0	0	0	0	0	0	0	0	0	0	0	0	0	0	0	0	0	0	0	0	0	0	0	0	0	0	0	0
D3086	D36_KoRV_KX587960.1_Chappell_2017	D	0	0	0	0	0	0	0	0	0	0	0	0	0	0	0	0	0	0	0	0	0	0	0	0	0	0	0	0	0	0	0
D3087	D8_KoRV_KX587972.1_Chappell_2017	D	0	0	0	0	0	0	0	0	0	0	0	0	0	0	0	0	0	0	0	0	0	0	0	0	0	0	0	0	0	0	0
D3089	D35_KoRV_KX588029.1_Chappell_2017	D	0	0	0	0	0	0	0	0	0	0	0	0	0	0	0	0	0	0	0	0	0	0	0	0	0	0	0	0	0	0	0
D3090	D8_KoRV_KX587972.1_Chappell_2017	D	0	0	0	0	0	0	0	0	0	0	0	0	0	0	0	0	0	0	0	0	0	0	0	0	0	0	0	0	0	0	0
D3091	D36_KoRV_KX587960.1_Chappell_2017	D	0	0	0	0	0	0	0	0	0	0	0	0	0	0	0	0	0	0	0	0	0	0	0	0	0	0	0	0	0	0	0
D3093	D36_KoRV_KX587960.1_Chappell_2017	D	0	0	0	0	0	0	0	0	0	0	0	0	0	0	0	0	0	0	0	0	0	0	0	0	0	0	0	0	0	0	0
D3095	D8_KoRV_KX587972.1_Chappell_2017	D	0	0	0	0	0	0	0	0	0	0	0	0	0	0	0	0	0	0	0	0	0	0	0	0	0	0	0	0	0	0	0
D3097	D36_KoRV_KX587960.1_Chappell_2017	D	0	0	0	0	0	0	0	0	0	0	0	0	0	0	0	0	0	0	0	0	0	0	0	0	0	0	0	0	0	0	0
D3099	D36_KoRV_KX587960.1_Chappell_2017	D	0	0	0	0	0	0	0	0	0	0	0	0	0	0	0	0	0	0	0	0	0	0	0	0	0	0	0	0	0	0	0
D3100	D36_KoRV_KX587960.1_Chappell_2017	D	0	0	0	0	0	0	0	0	0	0	0	0	0	0	0	0	0	0	0	0	0	0	0	0	0	0	0	0	0	0	0
D3101	D36_KoRV_KX587960.1_Chappell_2017	D	0	0	0	0	0	0	0	0	0	0	0	0	0	0	0	0	0	0	0	0	0	0	0	0	0	0	0	0	0	0	0
D3102	D36_KoRV_KX587960.1_Chappell_2017	D	0	0	0	0	0	0	0	0	0	0	0	0	0	0	0	0	0	0	0	0	0	0	0	0	0	0	0	0	0	0	0
D3103	D36_KoRV_KX587960.1_Chappell_2017	D	0	0	0	0	0	0	0	0	0	0	0	0	0	0	0	0	0	0	0	0	0	0	0	0	0	0	0	0	0	0	0
D3104	D36_KoRV_KX587960.1_Chappell_2017	D	0	0	0	0	0	0	0	0	0	0	0	0	0	0	0	0	0	0	0	0	0	0	0	0	0	0	0	0	0	0	0
D3105	D1412_KoRV_Quigley_2019	D	0	0	0	0	0	0	0	0	0	0	0	0	0	0	0	0	0	0	0	0	0	0	0	0	0	0	0	0	0	0	0
D3106	D8_KoRV_KX587972.1_Chappell_2017	D	0	0	0	0	0	0	0	0	0	0	0	0	0	0	0	0	0	0	0	0	0	0	0	0	0	0	0	0	0	0	0
D3110	D8_KoRV_KX587972.1_Chappell_2017	D	0	0	0	0	0	0	0	0	0	0	0	0	0	0	0	0	0	0	0	0	0	0	0	0	0	0	0	0	0	0	0
D3111	D35_KoRV_KX588029.1_Chappell_2017	D	0	0	0	0	0	0	0	0	0	0	0	0	0	0	0	0	0	0	0	0	0	0	0	0	0	0	0	0	0	0	0
D3112	D36_KoRV_KX587960.1_Chappell_2017	D	0	0	0	0	0	0	0	0	0	0	0	0	0	0	0	0	0	0	0	0	0	0	0	0	0	0	0	0	0	0	0
D3113	D8_KoRV_KX587972.1_Chappell_2017	D	0	0	0	0	0	0	0	0	0	0	0	0	0	0	0	0	0	0	0	0	0	0	0	0	0	0	0	0	0	0	0
D3114	D23_KoRV_KX587996.1_Chappell_2017	D	0	0	0	0	0	0	0	0	0	0	0	0	0	0	0	0	0	0	0	0	0	0	0	0	0	0	0	0	0	0	0
D3115	D36_KoRV_KX587960.1_Chappell_2017	D	0	0	0	0	0	0	0	0	0	0	0	0	0	0	0	0	0	0	0	0	0	0	0	0	0	0	0	0	0	0	0
D3116	D8_KoRV_KX587972.1_Chappell_2017	D	0	0	0	0	0	0	0	0	0	0	0	0	0	0	0	0	0	0	0	0	0	0	0	0	0	0	0	0	0	0	0
D3117	D35_KoRV_KX588029.1_Chappell_2017	D	0	0	0	0	0	0	0	0	0	0	0	0	0	0	0	0	0	0	0	0	0	0	0	0	0	0	0	0	0	0	0
D3118	D8_KoRV_KX587972.1_Chappell_2017	D	0	0	0	0	0	0	0	0	0	0	0	0	0	0	0	0	0	0	0	0	0	0	0	0	0	0	0	0	0	0	0
D3119	D36_KoRV_KX587960.1_Chappell_2017	D	0	0	0	0	0	0	0	0	0	0	0	0	0	0	0	0	0	0	0	0	0	0	0	0	0	0	0	0	0	0	0
D3120	D36_KoRV_KX587960.1_Chappell_2017	D	0	0	0	0	0	0	0	0	0	0	0	0	0	0	0	0	0	0	0	0	0	0	0	0	0	0	0	0	0	0	0
D3121	D36_KoRV_KX587960.1_Chappell_2017	D	0	0	0	0	0	0	0	0	0	0	0	0	0	0	0	0	0	0	0	0	0	0	0	0	0	0	0	0	0	0	0
D3122	D36_KoRV_KX587960.1_Chappell_2017	D	0	0	0	0	0	0	0	0	0	0	0	0	0	0	0	0	0	0	0	0	0	0	0	0	0	0	0	0	0	0	0
D3123	D8_KoRV_KX587972.1_Chappell_2017	D	0	0	0	0	0	0	0	0	0	0	0	0	0	0	0	0	0	0	0	0	0	0	0	0	0	0	0	0	0	0	0
D3124	D6_KoRV_KX587962.1_Chappell_2017	D	0	0	0	0	0	0	0	0	0	0	0	0	0	0	0	0	0	0	0	0	0	0	0	0	0	0	0	0	0	0	0
D3125	D8_KoRV_KX587972.1_Chappell_2017	D	0	0	0	0	0	0	0	0	0	0	0	0	0	0	0	0	0	0	0	0	0	0	0	0	0	0	0	0	0	0	0
D3126	D35_KoRV_KX588029.1_Chappell_2017	D	0	0	0	0	0	0	0	0	0	0	0	0	0	0	0	0	0	0	0	0	0	0	0	0	0	0	0	0	0	0	0
D3127	D35_KoRV_KX588029.1_Chappell_2017	D	0	0	0	0	0	0	0	0	0	0	0	0	0	0	0	0	0	0	0	0	0	0	0	0	0	0	0	0	0	0	0
D3128	D35_KoRV_KX588029.1_Chappell_2017	D	0	0	0	0	0	0	0	0	0	0	0	0	0	0	0	0	0	0	0	0	0	0	0	0	0	0	0	0	0	0	0
D3129	D1_KoRV_KX588056.1_Chappell_2017	D	0	0	0	0	0	0	0	0	0	0	0	0	0	0	0	0	0	0	0	0	0	0	0	0	0	0	0	0	0	0	0
D3130	D36_KoRV_KX587960.1_Chappell_2017	D	0	0	0	0	0	0	0	0	0	0	0	0	0	0	0	0	0	0	0	0	0	0	0	0	0	0	0	0	0	0	0
D3132	D8_KoRV_KX587972.1_Chappell_2017	D	0	0	0	0	0	0	0	0	0	0	0	0	0	0	0	0	0	0	0	0	0	0	0	0	0	0	0	0	0	0	0
D3133	D8_KoRV_KX587972.1_Chappell_2017	D	0	0	0	0	0	0	0	0	0	0	0	0	0	0	0	0	0	0	0	0	0	0	0	0	0	0	0	0	0	0	0
D3136	D8_KoRV_KX587972.1_Chappell_2017	D	0	0	0	0	0	0	0	0	0	0	0	0	0	0	0	0	0	0	0	0	0	0	0	0	0	0	0	0	0	0	0
D3137	D13_KoRV_KX588042.1_Chappell_2017	D	0	0	0	0	0	0	0	0	0	0	0	0	0	0	0	0	0	0	0	0	0	0	0	0	0	0	0	0	0	0	0
D3138	D8_KoRV_KX587972.1_Chappell_2017	D	0	0	0	0	0	0	0	0	0	0	0	0	0	0	0	0	0	0	0	0	0	0	0	0	0	0	0	0	0	0	0
D3139	D25_KoRV_KX587993.1_Chappell_2017	D	0	0	0	0	0	0	0	0	0	0	0	0	0	0	0	0	0	0	0	0	0	0	0	0	0	0	0	0	0	0	0
D3140	D1412_KoRV_Quigley_2019	D	0	0	0	0	0	0	0	0	0	0	0	0	0	0	0	0	0	0	0	0	0	0	0	0	0	0	0	0	0	0	0
F3144	F9_KoRV_KX588025.1_Chappell_2017	F	17164	936	2105	1970	0	0	0	1	0	0	1000	2029	1168	6778	1	1175	0	0	0	1	0	0	0	0	0	0	0	0	0	0	0
F3152	F7_KoRV_KX588018.1_Chappell_2017	F	4307	0	0	1	0	0	0	0	0	0	1098	2004	1201	3	0	0	0	0	0	0	0	0	0	0	0	0	0	0	0	0	0
F3154	F1087_KoRV_Quigley_2019	F	4002	39	62	58	0	0	0	0	0	2	1090	1579	1056	61	0	55	0	0	0	0	0	0	0	0	0	0	0	0	0	0	0
F3167	F7_KoRV_KX588018.1_Chappell_2017	F	802	18	22	23	0	0	0	0	0	0	234	313	167	11	0	14	0	0	0	0	0	0	0	0	0	0	0	0	0	0	0
F3165	F7_KoRV_KX588018.1_Chappell_2017	F	209	29	68	53	0	0	0	0	0	0	10	9	5	17	0	18	0	0	0	0	0	0	0	0	0	0	0	0	0	0	0
F3182	F7_KoRV_KX588018.1_Chappell_2017	F	121	33	28	36	0	0	0	0	0	0	2	3	2	5	0	12	0	0	0	0	0	0	0	0	0	0	0	0	0	0	0
F3183	F20_KoRV_KX587963.1_Chappell_2017	F	116	0	0	0	0	0	0	0	0	0	32	48	36	0	0	0	0	0	0	0	0	0	0	0	0	0	0	0	0	0	0
F3157	F1087_KoRV_Quigley_2019	F	3	3	0	0	0	0	0	0	0	0	0	0	0	0	0	0	0	0	0	0	0	0	0	0	0	0	0	0	0	0	0
F3155	F1081_KoRV_Quigley_2019	F	2	0	0	2	0	0	0	0	0	0	0	0	0	0	0	0	0	0	0	0	0	0	0	0	0	0	0	0	0	0	0
F3150	F7_KoRV_KX588018.1_Chappell_2017	F	1	1	0	0	0	0	0	0	0	0	0	0	0	0	0	0	0	0	0	0	0	0	0	0	0	0	0	0	0	0	0
F3151	F1087_KoRV_Quigley_2019	F	1	0	0	0	0	0	0	0	0	0	0	0	0	0	0	0	0	0	1	0	0	0	0	0	0	0	0	0	0	0	0
F3169	F1087_KoRV_Quigley_2019	F	1	0	0	0	0	0	0	0	0	0	0	0	0	0	0	1	0	0	0	0	0	0	0	0	0	0	0	0	0	0	0
F3141	F1087_KoRV_Quigley_2019	F	0	0	0	0	0	0	0	0	0	0	0	0	0	0	0	0	0	0	0	0	0	0	0	0	0	0	0	0	0	0	0
F3142	F1047_KoRV_Quigley_2019	F	0	0	0	0	0	0	0	0	0	0	0	0	0	0	0	0	0	0	0	0	0	0	0	0	0	0	0	0	0	0	0
F3143	F1087_KoRV_Quigley_2019	F	0	0	0	0	0	0	0	0	0	0	0	0	0	0	0	0	0	0	0	0	0	0	0	0	0	0	0	0	0	0	0
F3145	F7_KoRV_KX588018.1_Chappell_2017	F	0	0	0	0	0	0	0	0	0	0	0	0	0	0	0	0	0	0	0	0	0	0	0	0	0	0	0	0	0	0	0
F3146	F1081_KoRV_Quigley_2019	F	0	0	0	0	0	0	0	0	0	0	0	0	0	0	0	0	0	0	0	0	0	0	0	0	0	0	0	0	0	0	0
F3147	F7_KoRV_KX588018.1_Chappell_2017	F	0	0	0	0	0	0	0	0	0	0	0	0	0	0	0	0	0	0	0	0	0	0	0	0	0	0	0	0	0	0	0
F3148	F1087_KoRV_Quigley_2019	F	0	0	0	0	0	0	0	0	0	0	0	0	0	0	0	0	0	0	0	0	0	0	0	0	0	0	0	0	0	0	0
F3149	F18_KoRV_KX588001.1_Chappell_2017	F	0	0	0	0	0	0	0	0	0	0	0	0	0	0	0	0	0	0	0	0	0	0	0	0	0	0	0	0	0	0	0
F3153	F1081_KoRV_Quigley_2019	F	0	0	0	0	0	0	0	0	0	0	0	0	0	0	0	0	0	0	0	0	0	0	0	0	0	0	0	0	0	0	0
F3156	F1087_KoRV_Quigley_2019	F	0	0	0	0	0	0	0	0	0	0	0	0	0	0	0	0	0	0	0	0	0	0	0	0	0	0	0	0	0	0	0
F3158	F15_KoRV_KX588015.1_Chappell_2017	F	0	0	0	0	0	0	0	0	0	0	0	0	0	0	0	0	0	0	0	0	0	0	0	0	0	0	0	0	0	0	0
F3159	F1087_KoRV_Quigley_2019	F	0	0	0	0	0	0	0	0	0	0	0	0	0	0	0	0	0	0	0	0	0	0	0	0	0	0	0	0	0	0	0
F3160	F1087_KoRV_Quigley_2019	F	0	0	0	0	0	0	0	0	0	0	0	0	0	0	0	0	0	0	0	0	0	0	0	0	0	0	0	0	0	0	0
F3161	F1087_KoRV_Quigley_2019	F	0	0	0	0	0	0	0	0	0	0	0	0	0	0	0	0	0	0	0	0	0	0	0	0	0	0	0	0	0	0	0
F3162	F1081_KoRV_Quigley_2019	F	0	0	0	0	0	0	0	0	0	0	0	0	0	0	0	0	0	0	0	0	0	0	0	0	0	0	0	0	0	0	0
F3163	F1087_KoRV_Quigley_2019	F	0	0	0	0	0	0	0	0	0	0	0	0	0	0	0	0	0	0	0	0	0	0	0	0	0	0	0	0	0	0	0
F3164	F1087_KoRV_Quigley_2019	F	0	0	0	0	0	0	0	0	0	0	0	0	0	0	0	0	0	0	0	0	0	0	0	0	0	0	0	0	0	0	0
F3166	F7_KoRV_KX588018.1_Chappell_2017	F	0	0	0	0	0	0	0	0	0	0	0	0	0	0	0	0	0	0	0	0	0	0	0	0	0	0	0	0	0	0	0
F3168	F1047_KoRV_Quigley_2019	F	0	0	0	0	0	0	0	0	0	0	0	0	0	0	0	0	0	0	0	0	0	0	0	0	0	0	0	0	0	0	0
F3170	F1087_KoRV_Quigley_2019	F	0	0	0	0	0	0	0	0	0	0	0	0	0	0	0	0	0	0	0	0	0	0	0	0	0	0	0	0	0	0	0
F3171	F1087_KoRV_Quigley_2019	F	0	0	0	0	0	0	0	0	0	0	0	0	0	0	0	0	0	0	0	0	0	0	0	0	0	0	0	0	0	0	0
F3172	F12_KoRV_KX587994.1_Chappell_2017	F	0	0	0	0	0	0	0	0	0	0	0	0	0	0	0	0	0	0	0	0	0	0	0	0	0	0	0	0	0	0	0
F3173	F1087_KoRV_Quigley_2019	F	0	0	0	0	0	0	0	0	0	0	0	0	0	0	0	0	0	0	0	0	0	0	0	0	0	0	0	0	0	0	0
F3174	F7_KoRV_KX588018.1_Chappell_2017	F	0	0	0	0	0	0	0	0	0	0	0	0	0	0	0	0	0	0	0	0	0	0	0	0	0	0	0	0	0	0	0
F3175	F1081_KoRV_Quigley_2019	F	0	0	0	0	0	0	0	0	0	0	0	0	0	0	0	0	0	0	0	0	0	0	0	0	0	0	0	0	0	0	0
F3176	F1081_KoRV_Quigley_2019	F	0	0	0	0	0	0	0	0	0	0	0	0	0	0	0	0	0	0	0	0	0	0	0	0	0	0	0	0	0	0	0
F3177	F5_KoRV_KX588028.1_Chappell_2017	F	0	0	0	0	0	0	0	0	0	0	0	0	0	0	0	0	0	0	0	0	0	0	0	0	0	0	0	0	0	0	0
F3178	F7_KoRV_KX588018.1_Chappell_2017	F	0	0	0	0	0	0	0	0	0	0	0	0	0	0	0	0	0	0	0	0	0	0	0	0	0	0	0	0	0	0	0
F3179	F1087_KoRV_Quigley_2019	F	0	0	0	0	0	0	0	0	0	0	0	0	0	0	0	0	0	0	0	0	0	0	0	0	0	0	0	0	0	0	0
F3180	F7_KoRV_KX588018.1_Chappell_2017	F	0	0	0	0	0	0	0	0	0	0	0	0	0	0	0	0	0	0	0	0	0	0	0	0	0	0	0	0	0	0	0
F3181	F1087_KoRV_Quigley_2019	F	0	0	0	0	0	0	0	0	0	0	0	0	0	0	0	0	0	0	0	0	0	0	0	0	0	0	0	0	0	0	0
G3184	G3_KoRV_KX587961.1_Chappell_2017	G	8440	0	0	0	0	0	0	0	0	0	0	0	0	0	0	0	0	0	1	5118	2003	1317	1	0	0	0	0	0	0	0	0
G3185	G3_KoRV_KX587961.1_Chappell_2017	G	5483	0	0	1	0	0	0	0	0	0	0	0	0	0	0	0	0	0	0	3254	1035	1193	0	0	0	0	0	0	0	0	0
G3186	G3_KoRV_KX587961.1_Chappell_2017	G	3448	0	0	1	0	0	0	0	0	0	0	0	0	0	0	0	0	0	1	2097	646	702	1	0	0	0	0	0	0	0	0
G3075	D1196_KoRV_Quigley_2019	G	2738	0	0	0	0	0	0	155	868	1715	0	0	0	0	0	0	0	0	0	0	0	0	0	0	0	0	0	0	0	0	0
G3187	G3_KoRV_KX587961.1_Chappell_2017	G	1998	0	0	0	0	0	0	174	349	1474	1	0	0	0	0	0	0	0	0	0	0	0	0	0	0	0	0	0	0	0	0
G3188	G3_KoRV_KX587961.1_Chappell_2017	G	375	0	0	0	0	0	0	28	40	306	0	0	0	0	0	0	0	0	0	1	0	0	0	0	0	0	0	0	0	0	0
H3189	H2_KoRV_KX587979.1_Chappell_2017	H	0	0	0	0	0	0	0	0	0	0	0	0	0	0	0	0	0	0	0	0	0	0	0	0	0	0	0	0	0	0	0
H3190	H1_KoRV_KX588036.1_Chappell_2017	H	0	0	0	0	0	0	0	0	0	0	0	0	0	0	0	0	0	0	0	0	0	0	0	0	0	0	0	0	0	0	0
H3191	H2_KoRV_KX587979.1_Chappell_2017	H	0	0	0	0	0	0	0	0	0	0	0	0	0	0	0	0	0	0	0	0	0	0	0	0	0	0	0	0	0	0	0
H3192	H1_KoRV_KX588036.1_Chappell_2017	H	0	0	0	0	0	0	0	0	0	0	0	0	0	0	0	0	0	0	0	0	0	0	0	0	0	0	0	0	0	0	0
